# Supplementary material for: Development, outcome and costs of a simulation-based neurosurgery bootcamp at the national level
Source: BMC Med Educ. 2022 Dec 28;22:896. doi: 10.1186/s12909-022-03965-9 (PMC9795592; doi:10.1186/s12909-022-03965-9)
Supplement: Supplementary file 1 — Additional file 1. [file 12909_2022_3965_MOESM1_ESM.xlsx]

## Sheet: Form responses 1
Supplementary Table 1: Feedback provided by the participants and faculty for the bootcamp
Are you a faculty or a resident?	The Bootcamp adequately fulfiled its objectives. Please rate on the following scale: 5 = Strongly agree; 4 = Agree; 3: Neutral; 2 = Disagree; 1 = Strongly disagree	The topics presented were at an appropriate level. Please rate on the following scale: 5 = Strongly agree; 4 = Agree; 3: Neutral; 2 = Disagree; 1 = Strongly disagree	The overall content was relevant and current. Please rate on the following scale: 5 = Strongly agree; 4 = Agree; 3: Neutral; 2 = Disagree; 1 = Strongly disagree	The hands-on skills appropriately supported Bootcamp goals. Please rate on the following scale: 5 = Strongly agree; 4 = Agree; 3: Neutral; 2 = Disagree; 1 = Strongly disagree	The knowledge and skills learned during the Bootcamp will help year 1 residents. Please rate on the following scale: 5 = Strongly agree; 4 = Agree; 3: Neutral; 2 = Disagree; 1 = Strongly disagree	The Bootcamp should be a regular feature for all fresh neurosurgery residents every year. Please rate on the following scale: 5 = Strongly agree; 4 = Agree; 3: Neutral; 2 = Disagree; 1 = Strongly disagree	Please rate the relevance and quality of this didactic lectures for junior residents. Emergency neurosurgery - cranial cases; clinical & radiological assessment & decision making (5 = Excellent; 4 = Very Good; 3 = Good; 2 = Fair; 1 = Poor)	Please rate the usefulness of this didactic lecture for junior residents. Emergency neurosurgery - cranial cases; clinical & radiological assessment & decision making (1 = not at all useful; 2 = slightly useful; 3 = somewhat useful; 4 = very useful; 5 = extremely useful.)	Please rate the relevance and quality of this didactic lectures for junior residents. Cranial flaps and scalp blood supply (5 = Excellent; 4 = Very Good; 3 = Good; 2 = Fair; 1 = Poor)	Please rate the usefulness of this didactic lectures for junior residents. Cranial flaps and scalp blood supply (1 = not at all useful; 2 = slightly useful; 3 = somewhat useful; 4 = very useful; 5 = extremely useful.)	Please rate the relevance and quality of this didactic lectures for junior residents. Unstable neurosurgical patient (Case discussion) (5 = Excellent; 4 = Very Good; 3 = Good; 2 = Fair; 1 = Poor)	Please rate the usefulness of this didactic lectures for junior residents. Unstable neurosurgical patient (Case discussion) (1 = not at all useful; 2 = slightly useful; 3 = somewhat useful; 4 = very useful; 5 = extremely useful.)	Please rate the relevance and quality of this didactic lectures for junior residents. Basics of cerebral angiogram (5 = Excellent; 4 = Very Good; 3 = Good; 2 = Fair; 1 = Poor)	Please rate the usefulness of this didactic lectures for junior residents. Basics of cerebral angiogram (1 = not at all useful; 2 = slightly useful; 3 = somewhat useful; 4 = very useful; 5 = extremely useful.)	Please rate the relevance and quality of this didactic lectures for junior residents. Lateral and prone positioning on OR table (5 = Excellent; 4 = Very Good; 3 = Good; 2 = Fair; 1 = Poor)	Please rate the usefulness of this didactic lectures for junior residents. Lateral and prone positioning on OR table (1 = not at all useful; 2 = slightly useful; 3 = somewhat useful; 4 = very useful; 5 = extremely useful.)	Please rate the relevance and quality of this didactic lectures for junior residents. Applied anatomy of spine (5 = Excellent; 4 = Very Good; 3 = Good; 2 = Fair; 1 = Poor)	Please rate the usefulness of this didactic lectures for junior residents. Applied anatomy of spine (1 = not at all useful; 2 = slightly useful; 3 = somewhat useful; 4 = very useful; 5 = extremely useful.)	Please rate the relevance and quality of this didactic lectures for junior residents. Emergency neurosurgery - spine cases; clinical & radiological assessment & decision making (5 = Excellent; 4 = Very Good; 3 = Good; 2 = Fair; 1 = Poor)	Please rate the usefulness of this didactic lectures for junior residents. Emergency neurosurgery - spine cases; clinical & radiological assessment & decision making (1 = not at all useful; 2 = slightly useful; 3 = somewhat useful; 4 = very useful; 5 = extremely useful.)	Please rate the relevance and quality of this didactic lectures for junior residents. Principles of cervical immobilisation (5 = Excellent; 4 = Very Good; 3 = Good; 2 = Fair; 1 = Poor)	Please rate the usefulness of this didactic lectures for junior residents. Principles of cervical immobilisation (1 = not at all useful; 2 = slightly useful; 3 = somewhat useful; 4 = very useful; 5 = extremely useful.)	Please rate the relevance and quality of this didactic lectures for junior residents. Professionalism (5 = Excellent; 4 = Very Good; 3 = Good; 2 = Fair; 1 = Poor)	Please rate the usefulness of this didactic lectures for junior residents. Professionalism (1 = not at all useful; 2 = slightly useful; 3 = somewhat useful; 4 = very useful; 5 = extremely useful.)	Please rate the relevance and quality of this didactic lectures for junior residents. Patient safety & effective communication (5 = Excellent; 4 = Very Good; 3 = Good; 2 = Fair; 1 = Poor)	Please rate the usefulness of this didactic lectures for junior residents. Patient safety & effective communication (1 = not at all useful; 2 = slightly useful; 3 = somewhat useful; 4 = very useful; 5 = extremely useful.)	Please rate the relevance and quality of this didactic lectures for junior residents. Ethics & importance of consent (5 = Excellent; 4 = Very Good; 3 = Good; 2 = Fair; 1 = Poor)	Please rate the usefulness of this didactic lectures for junior residents. Ethics & importance of consent (1 = not at all useful; 2 = slightly useful; 3 = somewhat useful; 4 = very useful; 5 = extremely useful.)	Please rate the relevance and quality of this didactic lectures for junior residents. Leadership in Neurosurgery (5 = Excellent; 4 = Very Good; 3 = Good; 2 = Fair; 1 = Poor)	Please rate the usefulness of this didactic lectures for junior residents. Leadership in Neurosurgery (1 = not at all useful; 2 = slightly useful; 3 = somewhat useful; 4 = very useful; 5 = extremely useful.)	Please rate the following skill for which hands-on training was demonstrated and practiced, in terms of relevance and helpfulness for junior residents. External ventricular drains (5 = Excellent; 4 = Very Good; 3 = Good; 2 = Fair; 1 = Poor)	Please rate the following skills for which hands-on training was demonstrated and practiced, in terms of usefulness for junior residents. External ventricular drains (1 = not at all useful; 2 = slightly useful; 3 = somewhat useful; 4 = very useful; 5 = extremely useful)	Please rate the following skill for which hands-on training was demonstrated and practiced, in terms of relevance and helpfulness for junior residents. Intracranial pressure monitoring (5 = Excellent; 4 = Very Good; 3 = Good; 2 = Fair; 1 = Poor)	Please rate the following skill for which hands-on training was demonstrated and practiced, in terms of usefulness for junior residents. Intracranial pressure monitoring (1 = not at all useful; 2 = slightly useful; 3 = somewhat useful; 4 = very useful; 5 = extremely useful)	Please rate the following skill for which hands-on training was demonstrated and practiced, in terms of relevance and helpfulness for junior residents. Ventriculo-peritoneal shunt insertion & programming (5 = Excellent; 4 = Very Good; 3 = Good; 2 = Fair; 1 = Poor)	Please rate the following skill for which hands-on training was demonstrated and practiced, in terms of usefulness for junior residents. Ventriculo-peritoneal shunt insertion & programming (1 = not at all useful; 2 = slightly useful; 3 = somewhat useful; 4 = very useful; 5 = extremely useful)	Please rate the following skill for which hands-on training was demonstrated and practiced, in terms of relevance and helpfulness for junior residents. Neuro-navigation for cranial cases (5 = Excellent; 4 = Very Good; 3 = Good; 2 = Fair; 1 = Poor)	Please rate the following skill for which hands-on training was demonstrated and practiced, in terms of usefulness for junior residents. Neuro-navigation for cranial cases (1 = not at all useful; 2 = slightly useful; 3 = somewhat useful; 4 = very useful; 5 = extremely useful)	Please rate the following skill for which hands-on training was demonstrated and practiced, in terms of relevance and helpfulness for junior residents. Simulated burr-holes on 3D skulls (5 = Excellent; 4 = Very Good; 3 = Good; 2 = Fair; 1 = Poor)	Please rate the following skill for which hands-on training was demonstrated and practiced, in terms of usefulness for junior residents. Simulated burr-holes on 3D skulls (1 = not at all useful; 2 = slightly useful; 3 = somewhat useful; 4 = very useful; 5 = extremely useful)	Please rate the following skill for which hands-on training was demonstrated and practiced, in terms of relevance and helpfulness for junior residents. Simulated craniotomy on 3D skulls (5 = Excellent; 4 = Very Good; 3 = Good; 2 = Fair; 1 = Poor)	Please rate the following skill for which hands-on training was demonstrated and practiced, in terms of usefulness for junior residents. Simulated craniotomy on 3D skulls (1 = not at all useful; 2 = slightly useful; 3 = somewhat useful; 4 = very useful; 5 = extremely useful)	Please rate the following skill for which hands-on training was demonstrated and practiced, in terms of relevance and helpfulness for junior residents. Handling of the operative microscope (5 = Excellent; 4 = Very Good; 3 = Good; 2 = Fair; 1 = Poor)	Please rate the following skill for which hands-on training was demonstrated and practiced, in terms of usefulness for junior residents. Handling of the operative microscope (1 = not at all useful; 2 = slightly useful; 3 = somewhat useful; 4 = very useful; 5 = extremely useful)	Please rate the following skill for which hands-on training was demonstrated and practiced, in terms of relevance and helpfulness for junior residents. Micro-dissection on cow brain (5 = Excellent; 4 = Very Good; 3 = Good; 2 = Fair; 1 = Poor)	Please rate the following skill for which hands-on training was demonstrated and practiced, in terms of usefulness for junior residents. Micro-dissection on cow brain (1 = not at all useful; 2 = slightly useful; 3 = somewhat useful; 4 = very useful; 5 = extremely useful)	Please rate the following skill for which hands-on training was demonstrated and practiced, in terms of relevance and helpfulness for junior residents. Simulated lumbar drain insertion (5 = Excellent; 4 = Very Good; 3 = Good; 2 = Fair; 1 = Poor)	Please rate the following skill for which hands-on training was demonstrated and practiced, in terms of usefulness for junior residents. Simulated lumbar drain insertion (1 = not at all useful; 2 = slightly useful; 3 = somewhat useful; 4 = very useful; 5 = extremely useful)	Please rate the following skill for which hands-on training was demonstrated and practiced, in terms of relevance and helpfulness for junior residents. Simulated lumbar laminectomy (5 = Excellent; 4 = Very Good; 3 = Good; 2 = Fair; 1 = Poor)
Resident	4	4	4	4	4	5	4	5	4	4	4	4	4	5	5	4	4	4	4	4	4	4	4	4	4	4	4	4	4	4	4	4	4	4	4	4	4	4	4	4	4	4	4	4	4	4	4	5	4
Resident	5	5	5	5	5	5	5	5	5	5	5	5	5	5	5	5	5	5	5	5	5	5	1	1	5	5	5	5	4	4	3	3	4	4	5	5	3	3	5	5	5	5	4	4	5	5	5	5	5
Faculty	5	5	5	5	5	5	5	5	5	5	5	5	5	5	5	5	5	5	5	5	4	4	5	5	5	5	5	5	5	5	4	5	4	5	5	4	5	4	5	5	4	4	5	5	4	5	4	4	4
Resident	4	5	4	5	5	5	4	4	2	5	4	4	2	5	3	5	3	5	4	5	5	5	5	5	5	5	5	5	5	5	5	5	3	5	4	5	5	5	5	5	5	5	5	5	5	5	3	5	4
Resident	4	4	4	5	5	5	4	3	5	4	4	5	4	3	4	4	4	4	4	4	5	5	3	3	3	3	4	4	4	4	4	4	4	4	4	4	4	4	3	3	3	3	5	5	5	5	4	4	5
Faculty	5	5	5	5	5	5	5	5	5	5	5	5	5	5	5	5	5	5	5	5	5	5	5	5	5	5	5	5	5	5	5	5	5	5	5	5	5	5	5	5	5	5	5	5	5	5	5	5	5
Resident	5	4	5	5	4	5	4	4	5	5	4	4	3	4	3	4	4	4	4	4	4	4	4	4	3	3	3	4	4	4	3	4	4	4	4	4	4	4	5	4	4	4	5	5	5	5	5	5	5
Resident	4	4	5	3	4	4	4	5	4	4	4	4	4	4	4	4	4	4	4	4	4	4	4	4	4	4	4	4	4	4	4	4	4	4	4	4	4	4	4	4	4	4	4	4	4	4	4	4	4
Resident	5	5	5	4	5	5	4	5	4	4	5	5	5	5	4	4	4	4	4	4	5	5	4	5	4	4	5	5	5	5	5	5	4	4	4	4	4	4	4	4	4	4	5	5	5	5	2	2	5
Resident	5	5	4	5	5	5	5	4	3	3	4	4	3	3	4	4	5	5	4	4	5	5	5	5	3	3	3	3	4	4	5	5	4	4	5	5	4	4	5	5	5	5	5	5	5	5	5	5	4
Resident	5	5	5	5	5	5	5	5	5	5	5	5	3	5	5	5	5	5	5	5	5	5	5	5	5	5	5	5	5	5	5	5	5	5	5	5	5	5	5	5	5	5	5	5	5	5	5	5	5
Resident	4	4	5	5	5	5	5	5	5	5	5	5	4	4	5	5	5	5	5	5	4	4	3	3	3	3	3	3	3	3	5	5	5	5	5	5	4	4	3	3	3	5	5	4	4	4	5	5	5
Resident	4	4	4	4	5	5	3	4	4	4	5	4	2	2	4	4	4	4	3	4	3	3	4	4	4	4	4	4	5	3	4	4	4	3	3	3	3	4	4	4	4	5	5	5	5	5	5	5	5
Faculty	5	5	5	5	5	5	4	4	4	4	4	5	3	3	3	3	4	4	4	4	4	4	4	4	4	4	4	4	4	4	4	4	4	4	4	4	4	4	4	4	4	4	4	4	4	4	4	5	4
Resident	5	5	5	5	5	5	5	5	5	4	4	4	4	4	4	4	4	5	4	5	5	5	5	5	5	4	4	5	5	4	5	5	5	5	5	5	5	5	5	5	5	5	5	5	5	5	5	5	5
Resident	5	5	5	4	4	5	4	5	5	5	4	4	4	4	4	4	4	4	3	4	4	4	4	5	4	4	4	4	4	4	4	4	4	4	4	4	4	4	5	5	5	5	5	5	5	5	5	5	5
Faculty	5	5	5	5	5	5	5	5	5	5	5	4	5	5	5	5	5	5	5	5	4	5	5	5	5	5	5	4	5	5	5	5	5	5	5	5	5	5	5	5	5	5	5	5	5	5	5	5	5
Faculty	5	5	5	5	5	5	5	5	5	5	5	5	5	5	5	5	5	5	5	5	5	5	5	5	5	5	5	5	5	5	5	5	5	5	5	5	5	5	5	5	5	5	5	5	5	5	5	5	5
Faculty	4	4	4	4	4	5	4	4	4	4	4	4	3	3	4	4	4	4	4	4	3	4	4	4	3	3	3	3	4	4	4	4	4	3	4	2	4	2	4	5	4	5	4	5	4	3	4	5	4
Resident	4	4	4	5	5	5	5	5	4	4	4	5	4	5	4	5	4	4	4	5	4	4	4	5	5	4	4	4	4	4	4	4	4	4	4	4	4	4	4	4	4	4	4	4	4	4	4	4	4
Faculty	5	5	4	5	5	5	4	4	4	4	4	4	4	4	5	5	5	5	4	4	4	4	4	4	5	5	5	5	4	4	4	4	5	5	5	4	5	5	5	5	5	5	4	4	4	4	4	4	5
Faculty	5	5	5	5	5	5	4	4	4	4	4	4	4	4	4	4	4	4	4	4	4	4	4	4	4	4	4	4	4	4	4	4	4	4	4	4	4	4	4	4	4	4	4	4	4	4	4	4	4
Resident	5	5	5	4	5	5	5	5	5	5	5	5	5	5	5	5	5	5	5	5	5	5	5	4	3	3	5	5	5	5	5	5	5	5	5	5	5	5	5	5	5	5	4	4	4	4	4	4	4
Faculty	4	4	4	5	5	5	4	4	4	4	4	4	3	3	4	4	4	4	4	4	4	4	4	4	4	4	4	4	4	4	4	4	4	4	4	4	4	5	5	5	5	5	5	5	4	4	5	5	5
Resident	5	5	5	5	5	5	5	5	5	5	5	5	4	4	4	5	5	5	4	5	5	5	5	5	5	5	5	5	5	5	5	5	5	5	5	5	5	5	5	5	5	5	5	5	5	5	4	5	5
Resident	5	5	5	5	5	5	5	5	5	5	5	5	5	5	5	5	5	5	5	5	5	5	5	5	5	5	5	5	5	5	5	5	5	5	5	5	5	5	5	5	5	5	5	5	5	5	5	5	5
Resident	5	4	5	5	5	5	4	4	4	4	4	4	4	3	4	4	4	4	4	4	4	4	5	5	5	5	5	5	4	4	4	4	4	4	4	4	4	4	5	5	5	5	5	5	5	5	5	5	5
Resident	5	5	5	3	4	5	4	4	4	4	4	4	4	4	3	3	3	3	4	4	4	3	5	5	4	4	4	5	5	4	3	3	4	4	4	4	4	3	5	5	5	5	4	4	4	4	4	4	3
Faculty	5	4	5	5	4	5	5	5	5	5	5	5	4	4	5	5	5	5	5	5	5	5	4	4	5	5	4	5	4	4	5	5	5	5	3	5	4	4	5	5	5	5	5	5	4	4	5	5	4
Resident	5	5	5	5	5	5	5	5	5	5	5	5	5	5	5	5	5	5	5	5	5	5	5	5	5	5	5	5	5	5	5	5	5	5	5	5	5	5	5	5	5	5	5	5	5	5	5	5	5
Resident	4	4	5	5	5	5	4	4	4	4	5	5	4	4	4	4	4	4	4	4	4	4	5	5	5	5	5	5	4	5	4	5	5	5	5	5	5	5	4	4	4	4	4	4	5	5	5	5	5
[truncated: 15 more columns]
